# Supplementary material for: Yoga pose recognition using dual structure convolutional neural network
Source: PeerJ Comput Sci. 2025 May 27;11:e2907. doi: 10.7717/peerj-cs.2907 (PMC12192719; doi:10.7717/peerj-cs.2907)
Supplement: Supplemental Information 2 [file peerj-cs-11-2907-s002.zip]

Archive with 41 entries (40 files):
- datasets1/
- datasets1/100 (1).png
- datasets1/100 (10).png
- datasets1/100 (11).png
- datasets1/100 (12).png
- datasets1/100 (13).png
- datasets1/100 (14).png
- datasets1/100 (15).png
- datasets1/100 (16).png
- datasets1/100 (17).png
- datasets1/100 (18).png
- datasets1/100 (19).png
- datasets1/100 (2).png
- datasets1/100 (20).png
- datasets1/100 (21).png
- datasets1/100 (22).png
- datasets1/100 (23).png
- datasets1/100 (24).png
- datasets1/100 (25).png
- datasets1/100 (26).png
- datasets1/100 (27).png
- datasets1/100 (28).png
- datasets1/100 (29).png
- datasets1/100 (3).png
- datasets1/100 (30).png
- datasets1/100 (31).png
- datasets1/100 (32).png
- datasets1/100 (33).png
- datasets1/100 (34).png
- datasets1/100 (35).png
- datasets1/100 (36).png
- datasets1/100 (37).png
- datasets1/100 (38).png
- datasets1/100 (39).png
- datasets1/100 (4).png
- datasets1/100 (40).png
- datasets1/100 (5).png
- datasets1/100 (6).png
- datasets1/100 (7).png
- datasets1/100 (8).png
- datasets1/100 (9).png
