# Supplementary material for: Yoga pose recognition using dual structure convolutional neural network
Source: PeerJ Comput Sci. 2025 May 27;11:e2907. doi: 10.7717/peerj-cs.2907 (PMC12192719; doi:10.7717/peerj-cs.2907)
Supplement: Supplemental Information 3 [file peerj-cs-11-2907-s003.zip]

Archive with 41 entries (40 files):
- datasets2/
- datasets2/100 (41).png
- datasets2/100 (42).png
- datasets2/100 (43).png
- datasets2/100 (44).png
- datasets2/100 (45).png
- datasets2/100 (46).png
- datasets2/100 (47).png
- datasets2/100 (48).png
- datasets2/100 (49).png
- datasets2/100 (50).png
- datasets2/100 (51).png
- datasets2/100 (52).png
- datasets2/100 (53).png
- datasets2/100 (54).png
- datasets2/100 (55).png
- datasets2/100 (56).png
- datasets2/100 (57).png
- datasets2/100 (58).png
- datasets2/100 (59).png
- datasets2/100 (60).png
- datasets2/100 (61).png
- datasets2/100 (62).png
- datasets2/100 (63).png
- datasets2/100 (64).png
- datasets2/100 (65).png
- datasets2/100 (66).png
- datasets2/100 (67).png
- datasets2/100 (68).png
- datasets2/100 (69).png
- datasets2/100 (70).png
- datasets2/100 (71).png
- datasets2/100 (72).png
- datasets2/100 (73).png
- datasets2/100 (74).png
- datasets2/100 (75).png
- datasets2/100 (76).png
- datasets2/100 (77).png
- datasets2/100 (78).png
- datasets2/100 (79).png
- datasets2/100 (80).png
