# Supplementary material for: Yoga pose recognition using dual structure convolutional neural network
Source: PeerJ Comput Sci. 2025 May 27;11:e2907. doi: 10.7717/peerj-cs.2907 (PMC12192719; doi:10.7717/peerj-cs.2907)
Supplement: Supplemental Information 4 [file peerj-cs-11-2907-s004.zip]

Archive with 46 entries (45 files):
- datasets3/
- datasets3/100 (100).png
- datasets3/100 (101).png
- datasets3/100 (102).png
- datasets3/100 (103).png
- datasets3/100 (104).png
- datasets3/100 (105).png
- datasets3/100 (106).png
- datasets3/100 (107).png
- datasets3/100 (108).png
- datasets3/100 (109).png
- datasets3/100 (110).png
- datasets3/100 (111).png
- datasets3/100 (112).png
- datasets3/100 (113).png
- datasets3/100 (114).png
- datasets3/100 (115).png
- datasets3/100 (116).png
- datasets3/100 (117).png
- datasets3/100 (118).png
- datasets3/100 (119).png
- datasets3/100 (120).png
- datasets3/100 (121).png
- datasets3/100 (122).png
- datasets3/100 (123).png
- datasets3/100 (124).png
- datasets3/100 (125).png
- datasets3/100 (81).png
- datasets3/100 (82).png
- datasets3/100 (83).png
- datasets3/100 (84).png
- datasets3/100 (85).png
- datasets3/100 (86).png
- datasets3/100 (87).png
- datasets3/100 (88).png
- datasets3/100 (89).png
- datasets3/100 (90).png
- datasets3/100 (91).png
- datasets3/100 (92).png
- datasets3/100 (93).png
- datasets3/100 (94).png
- datasets3/100 (95).png
- datasets3/100 (96).png
- datasets3/100 (97).png
- datasets3/100 (98).png
- datasets3/100 (99).png
