# Supplementary material for: Yoga pose recognition using dual structure convolutional neural network
Source: PeerJ Comput Sci. 2025 May 27;11:e2907. doi: 10.7717/peerj-cs.2907 (PMC12192719; doi:10.7717/peerj-cs.2907)
Supplement: Supplemental Information 5 [file peerj-cs-11-2907-s005.zip]

Archive with 46 entries (45 files):
- datasets4/
- datasets4/100 (126).png
- datasets4/100 (127).png
- datasets4/100 (128).png
- datasets4/100 (129).png
- datasets4/100 (130).png
- datasets4/100 (131).png
- datasets4/100 (132).png
- datasets4/100 (133).png
- datasets4/100 (134).png
- datasets4/100 (135).png
- datasets4/100 (136).png
- datasets4/100 (137).png
- datasets4/100 (138).png
- datasets4/100 (139).png
- datasets4/100 (140).png
- datasets4/100 (141).png
- datasets4/100 (142).png
- datasets4/100 (143).png
- datasets4/100 (144).png
- datasets4/100 (145).png
- datasets4/100 (146).png
- datasets4/100 (147).png
- datasets4/100 (148).png
- datasets4/100 (149).png
- datasets4/100 (150).png
- datasets4/100 (151).png
- datasets4/100 (152).png
- datasets4/100 (153).png
- datasets4/100 (154).png
- datasets4/100 (155).png
- datasets4/100 (156).png
- datasets4/100 (157).png
- datasets4/100 (158).png
- datasets4/100 (159).png
- datasets4/100 (160).png
- datasets4/100 (161).png
- datasets4/100 (162).png
- datasets4/100 (163).png
- datasets4/100 (164).png
- datasets4/100 (165).png
- datasets4/100 (166).png
- datasets4/100 (167).png
- datasets4/100 (168).png
- datasets4/100 (169).png
- datasets4/100 (170).png
