# Supplementary material for: Yoga pose recognition using dual structure convolutional neural network
Source: PeerJ Comput Sci. 2025 May 27;11:e2907. doi: 10.7717/peerj-cs.2907 (PMC12192719; doi:10.7717/peerj-cs.2907)
Supplement: Supplemental Information 6 [file peerj-cs-11-2907-s006.zip]

Archive with 46 entries (45 files):
- datasets5/
- datasets5/100 (171).png
- datasets5/100 (172).png
- datasets5/100 (173).png
- datasets5/100 (174).png
- datasets5/100 (175).png
- datasets5/100 (176).png
- datasets5/100 (177).png
- datasets5/100 (178).png
- datasets5/100 (179).png
- datasets5/100 (180).png
- datasets5/100 (181).png
- datasets5/100 (182).png
- datasets5/100 (183).png
- datasets5/100 (184).png
- datasets5/100 (185).png
- datasets5/100 (186).png
- datasets5/100 (187).png
- datasets5/100 (188).png
- datasets5/100 (189).png
- datasets5/100 (190).png
- datasets5/100 (191).png
- datasets5/100 (192).png
- datasets5/100 (193).png
- datasets5/100 (194).png
- datasets5/100 (195).png
- datasets5/100 (196).png
- datasets5/100 (197).png
- datasets5/100 (198).png
- datasets5/100 (199).png
- datasets5/100 (200).png
- datasets5/100 (201).png
- datasets5/100 (202).png
- datasets5/100 (203).png
- datasets5/100 (204).png
- datasets5/100 (205).png
- datasets5/100 (206).png
- datasets5/100 (207).png
- datasets5/100 (208).png
- datasets5/100 (209).png
- datasets5/100 (210).png
- datasets5/100 (211).png
- datasets5/100 (212).png
- datasets5/100 (213).png
- datasets5/100 (214).png
- datasets5/100 (215).png
