# Supplementary material for: Yoga pose recognition using dual structure convolutional neural network
Source: PeerJ Comput Sci. 2025 May 27;11:e2907. doi: 10.7717/peerj-cs.2907 (PMC12192719; doi:10.7717/peerj-cs.2907)
Supplement: Supplemental Information 7 [file peerj-cs-11-2907-s007.zip]

Archive with 46 entries (45 files):
- datasets6/
- datasets6/100 (216).png
- datasets6/100 (217).png
- datasets6/100 (218).png
- datasets6/100 (219).png
- datasets6/100 (220).png
- datasets6/100 (221).png
- datasets6/100 (222).png
- datasets6/100 (223).png
- datasets6/100 (224).png
- datasets6/100 (225).png
- datasets6/100 (226).png
- datasets6/100 (227).png
- datasets6/100 (228).png
- datasets6/100 (229).png
- datasets6/100 (230).png
- datasets6/100 (231).png
- datasets6/100 (232).png
- datasets6/100 (233).png
- datasets6/100 (234).png
- datasets6/100 (235).png
- datasets6/100 (236).png
- datasets6/100 (237).png
- datasets6/100 (238).png
- datasets6/100 (239).png
- datasets6/100 (240).png
- datasets6/100 (241).png
- datasets6/100 (242).png
- datasets6/100 (243).png
- datasets6/100 (244).png
- datasets6/100 (245).png
- datasets6/100 (246).png
- datasets6/100 (247).png
- datasets6/100 (248).png
- datasets6/100 (249).png
- datasets6/100 (250).png
- datasets6/100 (251).png
- datasets6/100 (252).png
- datasets6/100 (253).png
- datasets6/100 (254).png
- datasets6/100 (255).png
- datasets6/100 (256).png
- datasets6/100 (257).png
- datasets6/100 (258).png
- datasets6/100 (259).png
- datasets6/100 (260).png
